# Supplementary material for: Annotation-efficient deep learning for automatic medical image segmentation
Source: Nat Commun. 2021 Oct 8;12:5915. doi: 10.1038/s41467-021-26216-9 (PMC8501087; doi:10.1038/s41467-021-26216-9)
Supplement: Supplementary file 4 — Source Data [file 41467_2021_26216_MOESM4_ESM.xlsx]

## Sheet: Fig. 3
	Fig. 3A-3D Left																Fig. 3A-3D Right
	Train D1 test D1					Train D1 fintune test D2					Train D1 finetune test D3						Train D1 test D1					Train D1 fintune test D2 (AIDE)					Train D1 finetune test D3 (AIDE)
	Patient_case	Dice	RAVD	ASSD	MSSD	Patient_case	Dice	RAVD	ASSD	MSSD	Patient_case	Dice	RAVD	ASSD	MSSD		Patient_case	Dice	RAVD	ASSD	MSSD	Patient_case	Dice	RAVD	ASSD	MSSD	Patient_case	Dice	RAVD	ASSD	MSSD
	ProstateDx-03-0001	0.885332	0.160956	2.01311	12.0266	Prostate3T-03-0001	0.0696227	0.963933	9.71451	20.6519	Case00	0.262243	0.846176	7.18013	26.8596		ProstateDx-03-0001	0.885332	0.160956	2.01311	12.0266	Prostate3T-03-0001	0.815488	0.137225	2.56142	19.2197	Case00	0.787875	0.123195	2.88443	19.3602
	ProstateDx-03-0002	0.906722	0.146811	1.19135	4.10365	Prostate3T-03-0002	0.333741	0.691599	6.34587	28.5175	Case02	0.182579	0.899539	8.39209	16.4031		ProstateDx-03-0002	0.906722	0.146811	1.19135	4.10365	Prostate3T-03-0002	0.75511	0.532444	4.29915	27.7141	Case02	0.65584	0.33294	3.5308	18.9978
	ProstateDx-03-0003	0.832353	0.129508	1.97198	9.00001	Prostate3T-03-0003	0.623965	0.48546	4.92403	16.7108	Case03	0.205973	0.883303	6.84101	17.2687		ProstateDx-03-0003	0.832353	0.129508	1.97198	9.00001	Prostate3T-03-0003	0.812353	0.0222671	2.4603	9	Case03	0.828306	0.32913	2.05535	15.733
	ProstateDx-03-0004	0.80702	0.333753	3.14499	18.1108	Prostate3T-03-0004	0.843468	0.00975832	2.18672	9.00001	Case11	0.57805	0.588337	5.614	17.3743		ProstateDx-03-0004	0.80702	0.333753	3.14499	18.1108	Prostate3T-03-0004	0.846882	0.14356	1.95685	11.4265	Case11	0.836724	0.0313322	2.47608	16.1969
	ProstateDx-03-0005	0.916629	0.0290113	1.16947	6.00001	Prostate3T-03-0005	0	1	0	0	Case31	0.401084	0.748254	7.28076	23.0078		ProstateDx-03-0005	0.916629	0.0290113	1.16947	6.00001	Prostate3T-03-0005	0.824043	0.342563	1.57093	7.76276	Case31	0.773765	0.170744	3.35616	13.5411
	ProstateDx-02-0001	0.897448	0.03669	1.48441	10.7201	Prostate3T-02-0001	0.0283207	0.984644	10.1315	35.7106	Case32	0.565393	0.583015	5.0356	11.2966		ProstateDx-02-0001	0.897448	0.03669	1.48441	10.7201	Prostate3T-02-0001	0.635669	0.727322	6.45424	44.1384	Case32	0.713225	0.453665	4.68987	23.0957
	ProstateDx-02-0002	0.930254	0.0144861	0.503066	6	Prostate3T-02-0002	0.529402	0.633504	5.89324	21.0772	Case41	0.384726	0.753507	5.59663	20.9523		ProstateDx-02-0002	0.930254	0.0144861	0.503066	6	Prostate3T-02-0002	0.841853	0.18005	1.94407	13.3748	Case41	0.671133	0.744995	4.52502	23.5061
	ProstateDx-02-0003	0.916829	0.0910667	1.29251	6.11881	Prostate3T-02-0003	0.351753	0.753157	5.98319	27.313	Case43	0.616116	0.517765	3.94251	19.1156		ProstateDx-02-0003	0.916829	0.0910667	1.29251	6.11881	Prostate3T-02-0003	0.8265	0.16721	2.72019	24.0557	Case43	0.738173	0.43359	3.81788	16.1512
	ProstateDx-02-0004	0.911418	0.0152954	1.04396	6.00001	Prostate3T-02-0004	0.194116	0.887354	7.80851	30.4795	Case45	0.588363	0.439093	3.2993	14.6688		ProstateDx-02-0004	0.911418	0.0152954	1.04396	6.00001	Prostate3T-02-0004	0.800497	0.236301	2.29572	15.9766	Case45	0.625313	0.966485	4.71706	20.8453
	ProstateDx-02-0005	0.884657	0.157666	1.05286	4.66905	Prostate3T-02-0005	0.396105	0.743548	6.4704	17.3637	Case49	0.700118	0.400505	3.31719	17.5762		ProstateDx-02-0005	0.884657	0.157666	1.05286	4.66905	Prostate3T-02-0005	0.840169	0.0223499	2.04124	9.10977	Case49	0.774982	0.455618	3.50503	11.0396
	AVG	0.888866	0.111524	1.48677	8.2749	AVG	0.337049	0.715296	5.9458	20.6824	AVG	0.448465	0.665949	5.64992	18.4523		AVG	0.888866	0.111524	1.48677	8.2749	AVG	0.799856	0.251129	2.83041	18.1778	AVG	0.740534	0.404169	3.55577	17.8467
	Train D2 fintune test D1					Train D2 test D2					Train D2 finetune test D3						Train D2 fintune test D1 (AIDE)					Train D2 test D2					Train D2 finetune test D3 (AIDE)
	Patient_case	Dice	RAVD	ASSD	MSSD	Patient_case	Dice	RAVD	ASSD	MSSD	Patient_case	Dice	RAVD	ASSD	MSSD		Patient_case	Dice	RAVD	ASSD	MSSD	Patient_case	Dice	RAVD	ASSD	MSSD	Patient_case	Dice	RAVD	ASSD	MSSD
	ProstateDx-03-0001	0.667536	0.443493	3.59831	15	Prostate3T-03-0001	0.872604	0.192686	1.52151	6.7082	Case00	0.371373	0.771705	7.63477	26.4015		ProstateDx-03-0001	0.802657	0.0280607	3.55103	21.9862	Prostate3T-03-0001	0.872604	0.192686	1.52151	6.7082	Case00	0.804417	0.0360143	3.5702	21.2671
	ProstateDx-03-0002	0.733233	0.39176	2.13157	12	Prostate3T-03-0002	0.940293	0.0536334	0.468541	5.70088	Case02	0.369974	0.773026	6.2493	16.1944		ProstateDx-03-0002	0.82974	0.185918	2.71429	21	Prostate3T-03-0002	0.940293	0.0536334	0.468541	5.70088	Case02	0.659863	0.313586	4.31933	30.5453
	ProstateDx-03-0003	0.630045	0.483649	4.3223	12.4403	Prostate3T-03-0003	0.899176	0.126243	1.34876	6.16441	Case03	0.277602	0.838812	7.1043	16.8191		ProstateDx-03-0003	0.820116	0.143335	1.64486	10.0362	Prostate3T-03-0003	0.899176	0.126243	1.34876	6.16441	Case03	0.832355	0.168562	2.60399	19.7655
	ProstateDx-03-0004	0.607943	0.369546	3.78163	14.697	Prostate3T-03-0004	0.927295	0.0244067	0.624824	6.00001	Case11	0.729007	0.4228	3.84442	17.414		ProstateDx-03-0004	0.694277	0.275293	5.22833	34.2424	Prostate3T-03-0004	0.927295	0.0244067	0.624824	6.00001	Case11	0.847158	0.100483	2.31174	14.7554
	ProstateDx-03-0005	0.34488	0.771378	6.41984	16.473	Prostate3T-03-0005	0.675265	0.452872	2.63027	11.1018	Case31	0.763263	0.31728	3.48136	19.8		ProstateDx-03-0005	0.826262	0.046225	2.56241	16.713	Prostate3T-03-0005	0.675265	0.452872	2.63027	11.1018	Case31	0.797469	0.254842	2.8035	16.7235
	ProstateDx-02-0001	0.724407	0.40096	3.80269	15.5139	Prostate3T-02-0001	0.894881	0.0887333	1.05602	6.26498	Case32	0.772453	0.310703	2.90507	9.9154		ProstateDx-02-0001	0.840633	0.133804	2.53271	24.0266	Prostate3T-02-0001	0.894881	0.0887333	1.05602	6.26498	Case32	0.793208	0.28346	2.75059	9.92308
	ProstateDx-02-0002	0.594073	0.5089	3.61639	14.8114	Prostate3T-02-0002	0.868432	0.204647	1.91059	9	Case41	0.578818	0.581585	3.90224	11.6692		ProstateDx-02-0002	0.733022	0.449372	4.3614	26.6112	Prostate3T-02-0002	0.868432	0.204647	1.91059	9	Case41	0.603748	1.00812	5.84478	27.0822
	ProstateDx-02-0003	0.8041	0.228413	2.28062	9.71596	Prostate3T-02-0003	0.89722	0.130054	1.3165	8.77496	Case43	0.328177	0.76714	7.41719	33.0919		ProstateDx-02-0003	0.823856	0.0309882	3.23249	27.6108	Prostate3T-02-0003	0.89722	0.130054	1.3165	8.77496	Case43	0.730454	0.37373	4.65147	26.377
	ProstateDx-02-0004	0.786819	0.306877	2.91353	9.11483	Prostate3T-02-0004	0.858284	0.203604	1.61768	11.3688	Case45	0.525798	0.499854	4.0335	15.0629		ProstateDx-02-0004	0.851948	0.0960017	2.68967	22.5	Prostate3T-02-0004	0.858284	0.203604	1.61768	11.3688	Case45	0.574784	1.09759	5.92699	23.3886
	ProstateDx-02-0005	0.816758	0.205277	1.67017	7.26911	Prostate3T-02-0005	0.900063	0.136284	1.13447	7.81025	Case49	0.742266	0.385842	2.90204	14.5753		ProstateDx-02-0005	0.840869	0.103407	1.86134	13.7051	Prostate3T-02-0005	0.900063	0.136284	1.13447	7.81025	Case49	0.806143	0.22481	2.88681	13.7561
	AVG	0.670979	0.411025	3.45371	12.7035	AVG	0.873351	0.161316	1.36292	7.88943	AVG	0.545873	0.566875	4.94742	18.0944		AVG	0.806338	0.149241	3.03785	21.8432	AVG	0.873351	0.161316	1.36292	7.88943	AVG	0.74496	0.38612	3.76694	20.3584
	Train D3 fintune test D1					Train D3 finetune test D2					Train D3 test D3						Train D3 fintune test D1 (AIDE)					Train D3 finetune test D2 (AIDE)					Train D3 test D3
	Patient_case	Dice	RAVD	ASSD	MSSD	Patient_case	Dice	RAVD	ASSD	MSSD	Patient_case	Dice	RAVD	ASSD	MSSD		Patient_case	Dice	RAVD	ASSD	MSSD	Patient_case	Dice	RAVD	ASSD	MSSD	Patient_case	Dice	RAVD	ASSD	MSSD
	ProstateDx-03-0001	0.821582	0.0357282	2.75303	18.7403	Prostate3T-03-0001	0.890565	0.0551481	1.18505	6.16441	Case00	0.901694	0.00100808	1.12333	6.60003		ProstateDx-03-0001	0.817545	0.00358579	2.8812	19.1708	Prostate3T-03-0001	0.880317	0.0706327	1.32904	10.4055	Case00	0.901694	0.00100808	1.12333	6.60003
	ProstateDx-03-0002	0.85984	0.0413784	1.51887	12	Prostate3T-03-0002	0.915151	0.030871	0.93231	6	Case02	0.843845	0.11218	2.05133	19.2233		ProstateDx-03-0002	0.859477	0.0629012	1.54376	12	Prostate3T-03-0002	0.862378	0.208834	3.22427	30.4029	Case02	0.843845	0.11218	2.05133	19.2233
	ProstateDx-03-0003	0.778309	0.149549	2.3439	13.2424	Prostate3T-03-0003	0.808413	0.215904	2.33376	12	Case03	0.869787	0.141336	1.24849	6.31245		ProstateDx-03-0003	0.793476	0.0929249	2.18371	10.018	Prostate3T-03-0003	0.869995	0.128211	1.62279	6.94286	Case03	0.869787	0.141336	1.24849	6.31245
	ProstateDx-03-0004	0.760336	0.216604	3.42806	24	Prostate3T-03-0004	0.877301	0.19321	1.62337	7.63218	Case11	0.933862	0.0230436	0.789672	5.71219		ProstateDx-03-0004	0.76169	0.161566	3.93424	64.4326	Prostate3T-03-0004	0.900783	0.148711	1.07782	5.88315	Case11	0.933862	0.0230436	0.789672	5.71219
	ProstateDx-03-0005	0.873236	0.0958602	1.43805	9.14113	Prostate3T-03-0005	0.798121	0.0298612	1.75079	8.18535	Case31	0.89202	0.102247	1.37554	9.9		ProstateDx-03-0005	0.836992	0.0191988	2.38969	13.4403	Prostate3T-03-0005	0.858539	0.247909	1.30513	5.61008	Case31	0.89202	0.102247	1.37554	9.9
	ProstateDx-02-0001	0.801417	0.00624637	3.32222	21	Prostate3T-02-0001	0.891089	0.00673333	0.921313	6.16441	Case32	0.879332	0.0515176	1.18606	6.64608		ProstateDx-02-0001	0.814443	0.0394388	3.05436	24.0133	Prostate3T-02-0001	0.87176	0.0995778	1.15412	9.68273	Case32	0.879332	0.0515176	1.18606	6.64608
	ProstateDx-02-0002	0.814391	0.0751283	2.39527	15.5453	Prostate3T-02-0002	0.876708	0.192633	1.499	6.9642	Case41	0.857281	0.0158254	1.43277	7.22708		ProstateDx-02-0002	0.82153	0.174175	2.22286	16.875	Prostate3T-02-0002	0.908883	0.120351	0.989543	6.28912	Case41	0.857281	0.0158254	1.43277	7.22708
	ProstateDx-02-0003	0.807611	0.130806	2.72734	15.8757	Prostate3T-02-0003	0.892796	0.0788673	1.27703	9.17878	Case43	0.855723	0.0401099	1.63776	9.95518		ProstateDx-02-0003	0.842776	0.0641592	2.09228	18.1593	Prostate3T-02-0003	0.900658	0.0986479	1.12914	10.4947	Case43	0.855723	0.0401099	1.63776	9.95518
	ProstateDx-02-0004	0.823921	0.0288291	2.52144	15	Prostate3T-02-0004	0.86304	0.0936339	1.61093	9.46045	Case45	0.815845	0.177243	1.85861	9.65641		ProstateDx-02-0004	0.866581	0.0171155	1.80129	15	Prostate3T-02-0004	0.867381	0.124062	1.50094	10.8439	Case45	0.815845	0.177243	1.85861	9.65641
	ProstateDx-02-0005	0.82742	0.118168	1.96804	12.1062	Prostate3T-02-0005	0.879385	0.086058	1.58218	6.26498	Case49	0.819858	0.212407	2.76404	10.8		ProstateDx-02-0005	0.823291	0.0679873	2.37018	27	Prostate3T-02-0005	0.89255	0.0204092	1.4038	6.91567	Case49	0.819858	0.212407	2.76404	10.8
	AVG	0.816807	0.0898299	2.44162	15.6651	AVG	0.869257	0.0982921	1.47157	7.80148	AVG	0.866925	0.0876917	1.54676	9.20327		AVG	0.82378	0.0703053	2.44736	22.0109	AVG	0.881325	0.126735	1.47366	10.3471	AVG	0.866925	0.0876917	1.54676	9.20327

## Sheet: Fig. 4
	Fig. 4A Results on GGH (DSC)								Fig. 4B Results on GPPH (DSC)								Fig. 4C Results on HPPH (DSC)
	Patient ID	HQA20	HQA50	HQA100	HQA200	LQA200	LQA200_Ours		Patient ID	HQA10	HQA25	HQA50	HQA100	LQA100	LQA100_Ours		Patient ID	HQA25	HQA50	HQA100	HQA200	HQA272	LQA272	LQA272_Ours
	1	0.735271	0.537726	0.445434	0.52508	0.715254	0.502128		1	0.278801	0.919834	0.894292	0.793472	0.819932	0.589641		1	0.8574	0.732618	0.695592	0.892674	0.881905	0.89954	0.853807
	2	0.0114449	0	0.683761	0.672897	0.0279938	0		2	0.441781	0.839542	0.794224	0.488479	0.470886	0.42191		2	0.78199	0.743622	0.785875	0.822855	0.824238	0.823016	0.815049
	3	0.759171	0.729941	0.792043	0.675889	0.732877	0.788321		3	0	0.911241	0.803519	0.882532	0.0357336	0.663088		3	0.874483	0.882856	0.879544	0.896624	0.904398	0.890125	0.805647
	4	0.793478	0.724771	0.757946	0.855385	0.807388	0.785894		4	0.554917	0.892285	0.746087	0.912179	0.184879	0.910792		4	0.315543	0.792439	0.700831	0.662377	0.672461	0.479957	0.762466
	5	0.684337	0.694021	0.681928	0.711908	0.724566	0.701456		5	0.00238336	0	0	0.0246663	0	0.398738		5	0.819747	0.694279	0.843786	0.843805	0.857266	0.821372	0.860471
	6	0.92201	0.932897	0.941957	0.93007	0.895307	0.949664		6	0.0253868	0.39829	0.711121	0.741371	0.0931298	0.633935		6	0.885377	0.901792	0.890548	0.912497	0.907438	0.87823	0.889774
	7	0.674464	0.605714	0.668354	0.689655	0.646934	0.671795		7	0.605338	0.644681	0.742026	0.639476	0.739425	0.576316		7	0.267632	0.523218	0.602252	0.222871	0.648661	0.285074	0.453077
	8	0.80303	0.187135	0.851986	0.675958	0.784615	0.838235		8	0.76804	0.709281	0.875714	0.856292	0.836013	0.815376		8	0.814275	0.783379	0.841649	0.866837	0.746026	0.831367	0.845008
	9	0.747664	0.789784	0.82631	0.812161	0.743644	0.818557		9	0.536913	0.766407	0.73549	0.662567	0.5765	0.651942		9	0.442684	0.725481	0.260664	0.591447	0.813217	0.540787	0.687689
	10	0.674948	0.869333	0.875332	0.901408	0.606618	0.879357		10	0.673206	0.651468	0.80572	0.746977	0.518478	0.717169		10	0.785146	0.775621	0.797677	0.772821	0.835015	0.769117	0.830759
	11	0.754325	0.742475	0.748299	0.784483	0.770909	0.75		11	0.612053	0.81997	0.789598	0.832148	0.661755	0.768719		11	0.75718	0.782396	0.401421	0.504702	0.668172	0.764228	0.687898
	12	0.630631	0	0	0.428986	0.851064	0		12	0	0	0	0	0	0		12	0.591692	0.808743	0.790541	0.763045	0.841107	0	0.705771
	13	0.193724	0.735	0.587326	0.62931	0.373832	0.554422		13	0.904004	0.901296	0.928079	0.921733	0.922146	0.890697		13	0.818286	0.882112	0.917303	0.917108	0.913049	0.866189	0.909325
	14	0.458599	0.738292	0.738292	0.760125	0.559099	0.73913		14	0.270226	0.675598	0.867713	0.811578	0.342298	0.815779		14	0.892365	0.675976	0.883467	0.895744	0.891437	0.905101	0.895669
	15	0	0	0.485437	0	0	0		15	0.509632	0.749333	0.820841	0.671595	0.526774	0.537724		15	0.914175	0.887991	0.908932	0.919897	0.906977	0.919939	0.927743
	16	0.783069	0.84273	0.837209	0.832787	0.816901	0.842407		16	0.283855	0.554589	0.741639	0.757298	0.378409	0.542959		16	0.870533	0.836184	0.859408	0.888528	0.89003	0.863589	0.838449
	17	0.684685	0.748466	0.758197	0.789598	0.685921	0.737475		17	0.62927	0.79679	0.875697	0.634452	0.656863	0.651061		17	0	0	0	0	0	0	0
	18	0	0.353909	0.471429	0.519481	0	0.668622		18	0.8125	0.748313	0.843373	0.853485	0.813	0.863741		18	0.766715	0.719204	0.684211	0.74338	0.802297	0.719033	0.777746
	19	0.65697	0.473801	0.447427	0.641975	0.637112	0.528533		19	0	0	0.834879	0.802556	0	0.753466		19	0.378935	0.56867	0.697872	0.79519	0.814483	0.533699	0.792157
	20	0.684073	0.813115	0.812698	0.785965	0.715054	0.746356		20	0.727735	0.650073	0.739532	0.786325	0.767287	0.820247		20	0.710583	0.491789	0.246991	0	0	0.718993	0.866439
	21	0.428105	0.640199	0.510806	0.511066	0.472924	0.643564		21	0.699592	0.829249	0.825766	0	0.464614	0.693015		21	0.865338	0.852697	0.899241	0.899413	0.851423	0.911647	0.90176
	22	0	0	0.584222	0.552381	0	0.670588		22	0.828246	0.91364	0.884044	0.882574	0.838089	0.882991		22	0.85828	0.866127	0.656707	0.671466	0.87483	0.87529	0.885401
	23	0	0	0.0194715	0	0	0		23	0.0244026	0	0.274188	0.596092	0.0114315	0.187772		23	0.876963	0.862789	0.863514	0.870207	0.872263	0.875973	0.846084
	24	0.850467	0.840376	0.813278	0.829897	0.842105	0.842825		24	0.792055	0.870281	0.814414	0.913922	0.863787	0.792909		24	0.616555	0.371505	0.699546	0.727534	0.737385	0.609037	0.611366
	25	0.722892	0.754482	0.724062	0.767932	0.74003	0.72381		25	0.553856	0.753342	0.755844	0.849546	0.81765	0.778728		25	0.889085	0.69092	0.89384	0.906332	0.912839	0.914224	0.913181
	26	0.629333	0.638478	0.593692	0.688679	0.524917	0.653333		26	0.313253	0.878163	0.905194	0.896657	0.751401	0.827051		26	0.34462	0.781934	0.843883	0.854617	0.799411	0.691792	0.880217
	27	0.656587	0.8	0.809745	0.807273	0.580994	0.794521		27	0.847433	0.622001	0.880502	0.843615	0.823669	0.8245		27	0.439587	0.256557	0.422466	0.664888	0.621611	0.44682	0.528848
	28	0.850662	0.889756	0.894434	0.894789	0.880295	0.865759		28	0.498919	0.293672	0.784412	0.819681	0.815369	0.881309		28	0.598918	0.329545	0.825544	0.867498	0.706152	0.628925	0.824135
	29	0.649123	0.673621	0.681416	0.672811	0.638376	0.683983		29	0.925807	0.905252	0.923282	0.923656	0.935119	0.927378		29	0.769505	0.782061	0.715551	0.704154	0.806199	0.756263	0.84972
	30	0.0147059	0.150685	0	0.683983	0	0		30	0.352586	0.282803	0.495154	0.786411	0.283938	0.401085		30	0.770211	0.812606	0.738636	0.827649	0.816993	0.782162	0.760843
	31	0.616644	0.616202	0.590028	0.594521	0.643478	0.595238		31	0.71298	0.834646	0.883721	0.904863	0.850277	0.815884		31	0.0435065	0.222551	0.37151	0.54247	0.204229	0.129351	0.541385
	32	0.764977	0.809524	0.813084	0.816456	0.780031	0.82035		32	0.0421438	0	0.478299	0.655505	0.161209	0.323274		32	0	0.835013	0.67234	0.736168	0.882262	0	0.876145
	33	0.747368	0.821229	0.827195	0.859701	0.752	0.820225		33	0.75026	0.829759	0.811833	0.833767	0.647658	0.841637		33	0.82634	0.848067	0.877079	0.88248	0.867737	0.848583	0.840279
	34	0.692161	0.526854	0.735915	0.378698	0.678862	0.696177		34	0.891655	0.895594	0.897423	0.905912	0.905781	0.881663		34	0.602077	0.384055	0.742699	0.757107	0.851052	0.711896	0.713163
	35	0	0.705357	0.740458	0.718519	0	0.741667		35	0.731753	0	0.880506	0.854355	0.81464	0.867948		35	0.820599	0.628961	0.798545	0.798609	0.829753	0.863874	0.787536
	36	0.107383	0.059633	0.821082	0.89	0.539519	0.582915		36	0.73061	0.806914	0.793913	0.808795	0.768125	0.785316		36	0.929773	0.915068	0.920651	0.924808	0.927541	0.92614	0.911819
	37	0.627737	0.79476	0.800539	0.811268	0.706999	0.792717		37	0.238099	0.248085	0.363589	0.641718	0.304686	0.349899		37	0.89124	0.871996	0.854729	0.888044	0.889332	0.900973	0.866125
	38	0	0.839104	0.830409	0.8	0	0.84127		38	0	0.758896	0.783939	0.758923	0	0.442571		38	0.353805	0.320394	0.445282	0.321748	0.66674	0.458207	0.588044
	39	0	0	0.590361	0.828194	0	0.215213		39	0.694782	0.560399	0.92376	0.899356	0.779556	0.84333		39	0.463807	0.603605	0.685531	0.806212	0.761002	0.521658	0.624494
	40	0.638889	0.649077	0.688442	0.695652	0.648199	0.641711		40	0.125174	0.0141405	0.0387791	0.0239666	0.244094	0.135059		40	0.681425	0.794496	0.783296	0.831524	0.821381	0.62563	0.757728
	41	0	0.0526316	0.728972	0.688406	0	0.783471		41	0.712415	0.817011	0.770457	0.856909	0.783012	0.657872		41	0.71718	0.839045	0.819224	0.889037	0.902216	0.835701	0.891391
	42	0	0.927318	0.934625	0.928571	0	0.914842		42	0.337332	0.343561	0.439287	0.404829	0.305602	0.294575		42	0.759872	0.422329	0.814673	0.783027	0.863342	0.653514	0.786566
	43	0.542609	0.699074	0.750605	0.633333	0.579336	0.632653		43	0.80017	0.81519	0.836257	0.786697	0.831675	0.817896		43	0.912096	0.846164	0.912601	0.9191	0.919346	0.917342	0.92055
	44	0.696703	0.777273	0.743041	0.736434	0.691207	0.741764		44	0.399989	0.497788	0.26259	0.122082	0.371111	0.426573		44	0.362176	0.857927	0.677069	0.660546	0.850284	0.603338	0.860023
	45	0.813725	0.871915	0.832911	0.838217	0.799499	0.829574		45	0.870836	0.900699	0.903508	0.911113	0.894643	0.872056		45	0.458406	0.746095	0.729508	0.688357	0.773619	0.428763	0.624535
	46	0.798646	0.844203	0.828319	0.866538	0.79	0.835125		46	0.274169	0.732394	0.535613	0.716137	0.183283	0.771812		46	0.792108	0.505353	0.73481	0.876144	0.857246	0.760319	0.788211
	47	0.788889	0.846626	0.843373	0.868421	0.797753	0.848485		47	0.919885	0.9048	0.895466	0.929148	0.925921	0.910356		47	0.729699	0.780977	0.801513	0.804511	0.782265	0.72921	0.729169
	48	0.773973	0.808118	0.802139	0.812616	0.767677	0.8		48	0.762111	0.842738	0.910749	0.914519	0.801931	0.74267		48	0.650979	0.613623	0.653301	0.251916	0.698839	0.610825	0.822994
	49	0.196319	0.607843	0.65098	0.481013	0.206009	0.648		49	0.848205	0	0.787762	0.659688	0.811907	0.845364		49	0.420375	0.388077	0.558747	0.897736	0.897119	0.511038	0.884752
	50	0.768317	0.804979	0.824242	0.825651	0.783838	0.816705		50	0.777302	0.711918	0.793503	0.763002	0.796299	0.745257		50	0.554945	0.570347	0.847722	0.88644	0.810845	0.557591	0.637025
	51	0.835821	0.881029	0.858896	0.901024	0.851064	0.863354		51	0.0118203	0.792374	0.771084	0.771689	0	0.794986		51	0	0	0	0.0146662	0.0167678	0	0.0168666
	52	0.738997	0.632537	0.703899	0.419444	0.682379	0.698745		52	0	0.422699	0.84143	0.765062	0	0.54611		52	0.806429	0.0289513	0.853475	0.888924	0.85209	0.830671	0.893186
	53	0.83151	0.871795	0.876457	0.923077	0.859091	0.890995		53	0.415456	0.878829	0.923186	0.914376	0.630058	0.916565		53	0	0.0125599	0.000967165	0.180586	0.256438	0	0
	54	0.879888	0.945904	0.758621	0.926984	0.860656	0.941538		54	0.490531	0.443197	0.835028	0.823099	0.660691	0.650224		54	0.115611	0.0278286	0.123154	0.0591865	0.247136	0.071351	0.303943
	55	0.731083	0.81592	0.834146	0.831902	0.769231	0.813679		55	0.0215768	0.0910265	0.162468	0.761385	0.0308206	0.554565		55	0.747826	0.811773	0.615525	0.731629	0.624597	0.691959	0.712828
	56	0.82243	0.873684	0.868895	0.860399	0.792793	0.872727		56	0.0358973	0.740313	0.404132	0.558902	0.00271301	0.597708		56	0.801435	0.806362	0.819439	0.857788	0.858103	0.781684	0.804199
	57	0.779037	0.833076	0.805723	0.778182	0.777079	0.80236		57	0.424176	0.746599	0.586099	0.755965	0.439577	0.871353		57	0.712179	0.881729	0.896782	0.793836	0.877742	0.745442	0.818626
	58	0.810606	0.850575	0.868217	0.880734	0.846473	0.84375		58	0.396246	0.694374	0.646511	0.775386	0.12157	0.71718		58	0.917566	0.902722	0.925278	0.873968	0.901974	0.922842	0.901003
	59	0.378698	0.667391	0.649438	0.565993	0.318418	0.701681		59	0.663423	0.456094	0.832765	0.684444	0.790738	0.856652		59	0.862695	0.903071	0.911448	0.918203	0.916237	0.850015	0.904434
	60	0.741071	0.81	0.879875	0.816029	0.756278	0.876369		60	0.764541	0.705523	0.829159	0.76175	0.704624	0.66974		60	0.891122	0.862689	0.85085	0.864366	0.904748	0.889949	0.902614
	61	0.580777	0.476079	0.523216	0.512111	0.57732	0.539227		61	0	0	0	0	0	0.664699		61	0.781363	0.757866	0.672348	0.744663	0.650588	0.825369	0.521615
	62	0.392157	0.733533	0.674667	0.751566	0.760456	0.789308		62	0	0.108461	0	0	0.0429256	0.662281		62	0.794862	0.564289	0.831783	0.822744	0.775726	0.782574	0.85688
	63	0.543897	0.65873	0.621787	0.72561	0.562848	0.639697		63	0.18006	0.3963	0.422729	0.260078	0.116849	0.278616		63	0.803699	0.750901	0.691256	0.809059	0.859187	0.752311	0.634311
	64	0.410494	0.549649	0.372128	0.537572	0.489716	0.480702		64	0.0412179	0.660603	0.392448	0.370808	0	0.572199		64	0.556588	0.24619	0.633442	0.734039	0.710399	0.627036	0.597837
	65	0.918782	0.921875	0.930481	0.921348	0.911839	0.949333		65	0.820899	0.514029	0.819779	0.84581	0.826269	0.83069		65	0.79322	0.798467	0.816359	0.604765	0.812207	0.783525	0.844643
	66	0.767624	0.550415	0.630077	0.664523	0.707031	0.588636		66	0.383662	0.836999	0.78644	0.761105	0.34587	0.49585		66	0.870003	0.828777	0.827094	0.862898	0.864821	0.873724	0.84135
	67	0.851413	0.888666	0.894482	0.862869	0.844086	0.897485		67	0.722238	0.0776009	0.926826	0.918869	0.686264	0.925578		67	0.65639	0.56534	0.817624	0.827295	0.579729	0.7203	0.683302
	68	0	0	0	0	0.331126	0		68	0.0916716	0.494818	0.627307	0.534793	0	0.400793		68	0.882924	0.86167	0.866217	0.862864	0.844047	0.890295	0.895123
	69	0.570547	0.681334	0.811356	0.779638	0.589409	0.775805		69	0.723481	0.843039	0.70641	0.525071	0.592668	0.756913		69	0.668313	0.703764	0.805266	0.777332	0.682	0.62704	0.727914
	70	0.641221	0.697318	0.705426	0.757709	0.710526	0.72103		70	0.503603	0.455576	0.488346	0.842722	0.574291	0.683859		70	0.698253	0.679917	0.664427	0.659366	0.648829	0.616663	0.580956
	71	0	0	0	0	0	0		71	0.626736	0.409861	0.789725	0.58196	0.618965	0.623743		71	0.768871	0.867987	0.892188	0.86296	0.843685	0.795604	0.745716
	72	0.835098	0.880795	0.884034	0.851782	0.868463	0.884106		72	0.714622	0.737951	0.774134	0.754505	0.736842	0.745718		72	0.00541272	0.412538	0.175317	0.146608	0.297791	0.104859	0.263393
	73	0	0	0	0	0	0		73	0.109333	0.029677	0.511638	0.702363	0.0201681	0.181978		73	0.809077	0.810568	0.880682	0.882892	0.888364	0.817427	0.847076
	74	0.73467	0.816092	0.815854	0.835897	0.777308	0.832038		74	0	0.0129735	0	0.0739936	0	0.234368		74	0.908035	0.880944	0.905461	0.880872	0.910871	0.898822	0.912293
	75	0.676471	0	0	0.735632	0.676259	0		75	0.0551825	0	0.574124	0.846466	0.06643	0.623326		75	0.909653	0.834245	0.884373	0.89669	0.877837	0.910675	0.917087
	76	0.792531	0.847162	0.836689	0.778667	0.790698	0.835165		76	0.178346	0.322799	0.279392	0.62155	0.630185	0.740875		76	0	0	0	0	0.221884	0	0.340102
	77	0.838768	0.746082	0.81557	0.824701	0.799616	0.648775		77	0.703252	0.603752	0.671765	0.612403	0.708366	0.765911		77	0.561502	0.556158	0.446017	0.372087	0.715724	0.580885	0.675696
	78	0.700922	0.761216	0.754458	0.774101	0.695425	0.759602		78	0.67309	0.807615	0.875431	0.749548	0.599848	0.573669		78	0.671145	0.797718	0.876822	0.808348	0.802878	0.468718	0.782183
	79	0.84399	0.833469	0.862385	0.873583	0.807373	0.84		79	0.135798	0.461452	0.76067	0.774632	0	0		79	0.116644	0.112418	0.654363	0.876486	0.867612	0.0615703	0.68949
	80	0.656627	0.74221	0.698163	0.650407	0.626198	0.727273		80	0.235891	0.297279	0.567548	0.230866	0.239998	0.759381		80	0.313119	0.863947	0.815037	0.831072	0.794018	0.747143	0.817935
	81	0.811715	0.718861	0.612613	0.834862	0.821918	0.772727		81	0.280783	0.785064	0.355297	0.521958	0.188787	0.557199		81	0.372501	0.550168	0.8908	0.91863	0.829198	0.430272	0.643286
	82	0.738916	0.794872	0.785156	0.801541	0.724728	0.8		82	0.70219	0	0.23433	0.613727	0.792221	0.800151		82	0.909091	0.906107	0.913414	0.917038	0.922189	0.909091	0.917622
	83	0.819672	0.859857	0.87067	0.856098	0.792536	0.872685		83	0.351299	0.687345	0.82075	0.883451	0.463656	0.76868		83	0.243767	0.566389	0.626371	0.722441	0.812289	0.172431	0.340208
	84	0.811365	0.769056	0.790514	0.723669	0.816306	0.809211		84	0.615975	0.228325	0.718845	0.882024	0.63016	0.779747		84	0.719553	0.512466	0.645072	0.661717	0.748572	0.709848	0.712405
	85	0.841121	0.888073	0.887299	0.837294	0.853383	0.881834		85	0.822897	0.656392	0.82154	0.829867	0.852147	0.856352		85	0.688172	0.72077	0.829448	0.80947	0.847255	0.773481	0.803235
	86	0.792105	0.818851	0.822674	0.761905	0.820302	0.83871		86	0	0.263234	0.638215	0.46567	0	0.246744		86	0.669538	0.774927	0.791156	0.721328	0.701376	0.679589	0.843127
	87	0.847162	0.843882	0.849785	0.849785	0.6	0.849785		87	0.794452	0.814888	0.842573	0.731451	0.789907	0.804788		87	0.6481	0.710965	0.740528	0.733756	0.766595	0.713088	0.807649
	88	0.637591	0.802292	0.622886	0.618537	0.682327	0.639843		88	0.850967	0.862643	0.887199	0.859813	0.876684	0.885346		88	0.181048	0.468085	0.409771	0.516971	0.655796	0.316289	0.567517
	89	0.74677	0.786082	0.77635	0.797814	0.762025	0.77665		89	0.63977	0.261094	0.713933	0.696398	0.691037	0.64829		89	0	0.456641	0	0.34691	0.80093	0	0.746988
	90	0.898305	0.920354	0.932153	0.930818	0.882682	0.911765		90	0.463547	0.82048	0.889917	0.804055	0.626359	0.780226		90	0.0129618	0	0	0.0756559	0	0	0.489038
	91	0.541176	0.867416	0.67263	0.87218	0.555725	0.875576		91	0.888678	0.911965	0.897392	0.90129	0.907092	0.899853		91	0.715695	0.514529	0.690893	0.739253	0.676923	0.70899	0.644891
	92	0.696833	0.791557	0.787234	0.709877	0.684444	0.78329		92	0.0497664	0	0.579882	0.853956	0.067613	0.637085		92	0.832723	0.820899	0.848251	0.864191	0.848434	0.858202	0.854009
	93	0.401338	0.871212	0.880597	0.904	0.46332	0.862454		93	0.776522	0.884683	0.891964	0.887372	0.84434	0.848912		93	0.836991	0.843014	0.829587	0.833815	0.841727	0.800648	0.828102
	94	0.766667	0.722433	0.752066	0.817734	0.763158	0.774468		94	0	0.303956	0	0.832348	0	0.699632		94	0	0.166545	0.800438	0.85935	0.862555	0.0295809	0.740676
	95	0.849873	0.914127	0.912088	0.918129	0.884097	0.916667		95	0.513704	0.145958	0.311313	0.0394511	0	0.259526		95	0.817872	0.638247	0.801684	0.772709	0.759346	0.820426	0.820513
	96	0.679487	0.779412	0.796992	0.843882	0.795455	0.776557		96	0	0.799833	0.773184	0.764047	0	0.256145		96	0.57587	0.482777	0.383639	0.808126	0.683032	0.568306	0.582556
	97	0.517787	0	0.733388	0.748815	0.0493827	0.300117		97	0.0107925	0	0.615934	0.498827	0	0.396146		97	0.147845	0.193998	0.200415	0.329232	0	0.139545	0.431305
	98	0.620865	0.883212	0.885609	0.887129	0.828753	0.828974		98	0.673262	0.816031	0.884042	0.84523	0.709276	0.794112		98	0.889532	0.872	0.89769	0.869822	0.858919	0.892977	0.854082
	99	0.863913	0.879795	0.880102	0.885932	0.906603	0.870573		99	0.057835	0	0	0	0.0248509	0.602798		99	0.628028	0.737874	0.772885	0.735179	0.750253	0.6228	0.68976
	100	0.767642	0.64876	0.637317	0.73913	0.709559	0.717647		100	0.431063	0.395802	0.709412	0.632457	0.404281	0.606643		100	0.599382	0.382318	0.712665	0.621951	0.456621	0.700839	0.718188

## Sheet: Fig. S1
	Number of utilized training cases	Annotated image samples	DSC
	1	30	0.701382
	2	64	0.793509
	4	138	0.83265
	6	203	0.837377
	8	264	0.868983
	10	331	0.878818

## Sheet: Fig. S6
	QUBIQ Task 1								QUBIQ Task 2
			Up_Anno1 (DSC)		Middle_Anno2 (DSC)		Bottom_Anno3 (DSC)				Up_Anno1 (DSC)		Middle_Anno2 (DSC)		Bottom_Anno3 (DSC)
	Patient_case	Threshold	Conventional	AIDE	Conventional	AIDE	Conventional	AIDE	Patient_case	Threshold	Conventional	AIDE	Conventional	AIDE	Conventional	AIDE
	case49	0.1	0.931734	0.925464	0.936139	0.935165	0.921748	0.919031	case35	0.1	0.453996	0.49292	0.405494	0.556917	0.42909	0.466976
	case49	0.2	0.933677	0.922019	0.939195	0.939711	0.925213	0.924425	case35	0.2	0.675157	0.669786	0.698828	0.698182	0.705265	0.720331
	case49	0.3	0.93453	0.919363	0.940549	0.941493	0.926927	0.926209	case35	0.3	0.687016	0.682701	0.712834	0.708649	0.720295	0.734265
	case49	0.4	0.935109	0.918197	0.941327	0.942739	0.928211	0.9272	case35	0.4	0.694432	0.690009	0.719393	0.712946	0.727895	0.741894
	case49	0.5	0.935791	0.916407	0.941981	0.943457	0.928839	0.927763	case35	0.5	0.699165	0.694715	0.723527	0.718646	0.733417	0.748356
	case49	0.6	0.936206	0.914976	0.942606	0.944538	0.929616	0.928817	case35	0.6	0.703587	0.701807	0.728066	0.723608	0.739587	0.754136
	case49	0.7	0.936547	0.912993	0.943372	0.945363	0.930554	0.929811	case35	0.7	0.710323	0.705971	0.732822	0.726655	0.745735	0.760499
	case49	0.8	0.937125	0.910454	0.944055	0.946105	0.931348	0.931008	case35	0.8	0.717508	0.713785	0.737312	0.733443	0.753141	0.768285
	case49	0.9	0.937884	0.904512	0.945154	0.947311	0.933051	0.932507	case35	0.9	0.730263	0.726849	0.742327	0.741968	0.764903	0.778569
	case50	0.1	0.782059	0.861571	0.756064	0.783141	0.670084	0.67398	case36	0.1	0.3767	0.456325	0.39786	0.581576	0.411666	0.466468
	case50	0.2	0.788212	0.867316	0.766229	0.795181	0.677987	0.684654	case36	0.2	0.739043	0.734425	0.780039	0.770419	0.770685	0.771302
	case50	0.3	0.791501	0.870418	0.770179	0.799563	0.682696	0.688796	case36	0.3	0.755039	0.751431	0.791216	0.78243	0.782683	0.784474
	case50	0.4	0.792649	0.871982	0.773216	0.803471	0.685107	0.691992	case36	0.4	0.764964	0.759797	0.795898	0.788453	0.790185	0.792756
	case50	0.5	0.794218	0.875203	0.776051	0.806341	0.688187	0.695015	case36	0.5	0.771727	0.766628	0.79951	0.791836	0.795943	0.797597
	case50	0.6	0.79585	0.877623	0.778837	0.807802	0.690296	0.696706	case36	0.6	0.778499	0.772818	0.803448	0.797474	0.800264	0.803304
	case50	0.7	0.79782	0.878236	0.781548	0.810321	0.69252	0.697964	case36	0.7	0.785292	0.779625	0.807327	0.801428	0.80652	0.807726
	case50	0.8	0.79953	0.879681	0.783882	0.812648	0.694878	0.700605	case36	0.8	0.793028	0.788526	0.810213	0.806256	0.813453	0.8143
	case50	0.9	0.803646	0.880767	0.788622	0.816965	0.699544	0.708206	case36	0.9	0.804628	0.802518	0.817357	0.814535	0.823637	0.82105
	case51	0.1	0.827538	0.898582	0.885608	0.902854	0.805513	0.790781	case37	0.1	0.368513	0.453969	0.413401	0.564999	0.433242	0.471313
	case51	0.2	0.837992	0.911227	0.897233	0.916848	0.816124	0.809496	case37	0.2	0.714699	0.70847	0.748069	0.74853	0.7406	0.743095
	case51	0.3	0.84225	0.917118	0.901935	0.921859	0.821181	0.815387	case37	0.3	0.729334	0.722124	0.760062	0.761288	0.755583	0.759545
	case51	0.4	0.845067	0.918515	0.905415	0.924871	0.824184	0.820137	case37	0.4	0.737753	0.730124	0.765621	0.76852	0.762494	0.766978
	case51	0.5	0.847763	0.920559	0.908302	0.927263	0.826477	0.824758	case37	0.5	0.743732	0.735844	0.769245	0.773887	0.768924	0.773462
	case51	0.6	0.850304	0.922261	0.911013	0.929434	0.829092	0.828304	case37	0.6	0.748474	0.74229	0.773946	0.777778	0.774217	0.778348
	case51	0.7	0.853071	0.924491	0.913262	0.931502	0.831756	0.832701	case37	0.7	0.755419	0.748526	0.777715	0.782	0.779536	0.784466
	case51	0.8	0.856743	0.926821	0.916307	0.933596	0.834667	0.838104	case37	0.8	0.762329	0.752321	0.782119	0.788064	0.784383	0.789992
	case51	0.9	0.862176	0.929006	0.921005	0.936962	0.839522	0.847455	case37	0.9	0.772897	0.757562	0.78971	0.79681	0.796092	0.800766
	case52	0.1	0.953494	0.948476	0.952055	0.95216	0.906931	0.902436	case38	0.1	0.453973	0.500809	0.416983	0.585024	0.434552	0.473386
	case52	0.2	0.957728	0.954828	0.955904	0.955853	0.911869	0.909696	case38	0.2	0.730856	0.71901	0.747983	0.752232	0.752682	0.761527
	case52	0.3	0.959794	0.957058	0.957127	0.957442	0.914221	0.9121	case38	0.3	0.747024	0.737406	0.757871	0.763849	0.769381	0.77714
	case52	0.4	0.961005	0.958772	0.95805	0.958565	0.916051	0.913975	case38	0.4	0.755901	0.747037	0.764535	0.768875	0.778109	0.784994
	case52	0.5	0.962289	0.960562	0.958664	0.959647	0.917493	0.915954	case38	0.5	0.764168	0.753547	0.76914	0.772231	0.783407	0.790684
	case52	0.6	0.963746	0.962324	0.959341	0.960117	0.919101	0.917427	case38	0.6	0.769624	0.761931	0.771836	0.777076	0.79007	0.795933
	case52	0.7	0.965097	0.964093	0.960073	0.96079	0.920725	0.91926	case38	0.7	0.776389	0.768341	0.775725	0.779706	0.793418	0.800645
	case52	0.8	0.966271	0.966114	0.961148	0.961491	0.922397	0.921553	case38	0.8	0.784559	0.775633	0.779723	0.785446	0.800179	0.804451
	case52	0.9	0.968428	0.969074	0.96264	0.962946	0.925684	0.925487	case38	0.9	0.793741	0.787097	0.783759	0.794022	0.809233	0.811163
	case53	0.1	0.893968	0.908629	0.788202	0.845577	0.825445	0.882144	case39	0.1	0.270099	0.378585	0.379958	0.581149	0.403467	0.455557
	case53	0.2	0.892738	0.903687	0.777829	0.824911	0.819914	0.88475	case39	0.2	0.716932	0.721171	0.778129	0.774321	0.769795	0.768117
	case53	0.3	0.892018	0.899613	0.772255	0.816972	0.817274	0.886165	case39	0.3	0.734149	0.736756	0.792709	0.785863	0.784539	0.783771
	case53	0.4	0.891318	0.897093	0.767691	0.811893	0.815291	0.886392	case39	0.4	0.7429	0.745376	0.798405	0.791724	0.791408	0.792617
	case53	0.5	0.890216	0.895962	0.764572	0.806495	0.813101	0.886345	case39	0.5	0.750266	0.752747	0.80407	0.796192	0.796871	0.798018
	case53	0.6	0.889761	0.894633	0.760645	0.799275	0.810554	0.886506	case39	0.6	0.757283	0.759769	0.807499	0.800688	0.801711	0.803241
	case53	0.7	0.888823	0.891618	0.756516	0.789938	0.807944	0.885833	case39	0.7	0.763459	0.765951	0.813031	0.803829	0.807169	0.80856
	case53	0.8	0.887332	0.88578	0.752241	0.780558	0.805307	0.88502	case39	0.8	0.771993	0.773543	0.818258	0.809837	0.813713	0.814567
	case53	0.9	0.883084	0.877337	0.743739	0.765925	0.801062	0.882925	case39	0.9	0.783667	0.784969	0.823449	0.817157	0.821367	0.826028
	case54	0.1	0.843127	0.860781	0.837608	0.834015	0.782891	0.773153
	case54	0.2	0.848721	0.86907	0.846548	0.844776	0.788272	0.780412
	case54	0.3	0.850855	0.872614	0.849156	0.847321	0.790538	0.783046
	case54	0.4	0.852476	0.874924	0.851097	0.849394	0.792214	0.784495
	case54	0.5	0.853992	0.876512	0.852583	0.850753	0.793879	0.786141
	case54	0.6	0.855436	0.878508	0.854126	0.85272	0.795303	0.787701
	case54	0.7	0.857057	0.88101	0.855704	0.854537	0.796936	0.789549
	case54	0.8	0.858908	0.883933	0.857155	0.856396	0.798612	0.791776
	case54	0.9	0.861616	0.890824	0.859949	0.859514	0.801341	0.794791
	case55	0.1	0.95534	0.953482	0.952741	0.952061	0.926252	0.918559
	case55	0.2	0.958745	0.957262	0.955786	0.956147	0.930659	0.925287
	case55	0.3	0.959954	0.959002	0.95695	0.95781	0.932832	0.928688
	case55	0.4	0.96107	0.960066	0.957886	0.958745	0.934444	0.931116
	case55	0.5	0.961925	0.96104	0.958548	0.959549	0.935627	0.933415
	case55	0.6	0.962584	0.961767	0.958961	0.960172	0.936868	0.935687
	case55	0.7	0.963346	0.962263	0.959193	0.960839	0.938183	0.937079
	case55	0.8	0.964168	0.963372	0.959261	0.960963	0.939734	0.939529
	case55	0.9	0.965605	0.964369	0.959543	0.9617	0.942015	0.942169

## Sheet: Fig. S7
	QUBIQ Task 3								QUBIQ Task 4
			Up_Anno1 (DSC)		Middle_Anno2 (DSC)		Bottom_Anno3 (DSC)				Up_Anno1 (DSC)		Middle_Anno2 (DSC)		Bottom_Anno3 (DSC)
	Patient_case	Threshold	Conventional	AIDE	Conventional	AIDE	Conventional	AIDE	Patient_case	Threshold	Conventional	AIDE	Conventional	AIDE	Conventional	AIDE
	case29	0.1	0.0856576	0.882957	0.0542183	0.842486	0.0523089	0.873826	case21	0.1	0.0328723	0.821725	0.0328961	0.69471	0.0326029	0.880304
	case29	0.2	0.872996	0.903481	0.833613	0.88195	0.878385	0.893573	case21	0.2	0.510257	0.801545	0.40339	0.817212	0.515013	0.877842
	case29	0.3	0.897745	0.910933	0.865152	0.897769	0.899843	0.902632	case21	0.3	0.786115	0.789116	0.816213	0.811359	0.786021	0.873422
	case29	0.4	0.907877	0.919006	0.883299	0.907652	0.905191	0.90649	case21	0.4	0.798274	0.782777	0.818992	0.805086	0.793076	0.86792
	case29	0.5	0.913079	0.921232	0.897463	0.915908	0.914301	0.9104	case21	0.5	0.80793	0.775262	0.819211	0.797985	0.79589	0.862945
	case29	0.6	0.91717	0.927017	0.908114	0.922451	0.920378	0.916868	case21	0.6	0.816419	0.764546	0.819733	0.789315	0.796723	0.857681
	case29	0.7	0.921454	0.927399	0.916235	0.931025	0.927987	0.921993	case21	0.7	0.825312	0.745152	0.818403	0.778768	0.795962	0.848138
	case29	0.8	0.920986	0.925457	0.92748	0.93604	0.931868	0.924714	case21	0.8	0.830649	0.706606	0.815814	0.766915	0.794718	0.831283
	case29	0.9	0.914949	0.927179	0.936231	0.940176	0.941078	0.92926	case21	0.9	0.833609	0.638904	0.810821	0.74265	0.7873	0.793971
	case30	0.1	0.223482	0.892216	0.187957	0.890703	0.228851	0.892617	case22	0.1	0.0318467	0.852433	0.0318541	0.759583	0.0318492	0.923094
	case30	0.2	0.908259	0.932207	0.908159	0.91306	0.914264	0.920678	case22	0.2	0.508359	0.871442	0.412669	0.883463	0.526139	0.933054
	case30	0.3	0.933386	0.939539	0.928921	0.922211	0.931721	0.929238	case22	0.3	0.83551	0.88049	0.884119	0.897092	0.868347	0.937632
	case30	0.4	0.940707	0.942616	0.939442	0.928726	0.936873	0.933151	case22	0.4	0.852583	0.886102	0.903326	0.906191	0.888686	0.941059
	case30	0.5	0.944984	0.944366	0.945183	0.934153	0.940198	0.935845	case22	0.5	0.864934	0.890476	0.9147	0.911768	0.901061	0.94504
	case30	0.6	0.947283	0.945122	0.94876	0.937063	0.943216	0.940967	case22	0.6	0.875356	0.896595	0.922651	0.918481	0.909468	0.948444
	case30	0.7	0.953517	0.948466	0.952772	0.941675	0.948615	0.946845	case22	0.7	0.884939	0.902278	0.930805	0.920961	0.91813	0.951564
	case30	0.8	0.953648	0.95065	0.952083	0.943604	0.954426	0.949349	case22	0.8	0.896066	0.910147	0.937904	0.922933	0.926315	0.954297
	case30	0.9	0.953533	0.952801	0.951473	0.947653	0.959196	0.954499	case22	0.9	0.911887	0.919186	0.944468	0.921081	0.934759	0.956502
	case31	0.1	0.188153	0.909406	0.156061	0.900319	0.184302	0.937611	case23	0.1	0.0340369	0.861524	0.0340499	0.724603	0.0340511	0.877766
	case31	0.2	0.933422	0.947465	0.921534	0.936805	0.941255	0.948816	case23	0.2	0.478875	0.875291	0.413222	0.813414	0.506066	0.87645
	case31	0.3	0.948185	0.951326	0.942684	0.942998	0.949774	0.952359	case23	0.3	0.723002	0.883173	0.759671	0.814399	0.765014	0.874755
	case31	0.4	0.951039	0.953132	0.949292	0.946441	0.955033	0.9544	case23	0.4	0.734888	0.889836	0.770756	0.812396	0.774065	0.872207
	case31	0.5	0.95371	0.955566	0.952074	0.948449	0.957501	0.957579	case23	0.5	0.74223	0.895725	0.77637	0.810811	0.775139	0.868975
	case31	0.6	0.955196	0.95646	0.953775	0.952709	0.961405	0.961033	case23	0.6	0.748824	0.899325	0.781163	0.807733	0.775685	0.865658
	case31	0.7	0.953977	0.955287	0.955769	0.955196	0.962172	0.962688	case23	0.7	0.755797	0.903766	0.784056	0.803434	0.776089	0.860163
	case31	0.8	0.954015	0.951382	0.955702	0.955001	0.963119	0.963446	case23	0.8	0.765129	0.906054	0.788359	0.798493	0.775024	0.844255
	case31	0.9	0.948334	0.951009	0.95295	0.954449	0.961321	0.963709	case23	0.9	0.779539	0.905179	0.795676	0.788254	0.772276	0.805031
	case32	0.1	0.0581063	0.84277	0.0581338	0.819889	0.0581356	0.856246	case24	0.1	0.037981	0.849701	0.0379843	0.75246	0.0379911	0.912167
	case32	0.2	0.870254	0.891252	0.856424	0.877383	0.872542	0.906426	case24	0.2	0.421448	0.861956	0.349301	0.879304	0.443116	0.929162
	case32	0.3	0.907463	0.905232	0.88809	0.889369	0.913118	0.91369	case24	0.3	0.817144	0.867905	0.738313	0.892178	0.833831	0.934967
	case32	0.4	0.914372	0.912008	0.900122	0.896552	0.91544	0.916416	case24	0.4	0.835378	0.871795	0.759749	0.898285	0.848899	0.939766
	case32	0.5	0.9182	0.913924	0.904468	0.902433	0.917736	0.916877	case24	0.5	0.846938	0.875474	0.773282	0.90283	0.856707	0.943597
	case32	0.6	0.916259	0.912164	0.909409	0.903994	0.92112	0.918274	case24	0.6	0.858555	0.880527	0.784301	0.905883	0.862092	0.946352
	case32	0.7	0.915581	0.912998	0.909505	0.907954	0.921377	0.920952	case24	0.7	0.870592	0.887768	0.795581	0.909396	0.86839	0.949975
	case32	0.8	0.910535	0.911703	0.913233	0.911899	0.920725	0.921168	case24	0.8	0.881188	0.897332	0.80923	0.912986	0.873387	0.943779
	case32	0.9	0.901057	0.908849	0.914166	0.916882	0.911633	0.919287	case24	0.9	0.895389	0.912736	0.826888	0.915241	0.880499	0.921252

## Sheet: Fig. S11
	DSC calculated between the low-quality labels and the high-quality labels		DSC calculated between the model predictions and the low-quality labels
	Patient_case	DSC	Patient_case	Epoch 1	Epoch 2	Epoch 3	Epoch 4	Epoch 5	Epoch 6	Epoch 7	Epoch 8	Epoch 9	Epoch 10	Epoch 91	Epoch 92	Epoch 93	Epoch 94	Epoch 95	Epoch 96	Epoch 97	Epoch 98	Epoch 99	Epoch 100
	1	0.730701	1	0.800768	0.843146	0.852429	0.88294	0.853905	0.909563	0.873231	0.916611	0.939694	0.941522	0.974248	0.97392	0.975726	0.977695	0.97764	0.975906	0.978301	0.978333	0.978861	0.973345
	2	0.917066	2	0.798268	0.849181	0.861407	0.916526	0.905208	0.928083	0.918094	0.945577	0.939365	0.941992	0.967544	0.972833	0.969336	0.970399	0.97133	0.968765	0.969914	0.969245	0.969253	0.96478
	3	0.593777	3	0.735845	0.816875	0.752765	0.905347	0.864873	0.900771	0.883556	0.889769	0.894686	0.878801	0.921841	0.929908	0.928446	0.929724	0.931647	0.926098	0.930097	0.929175	0.925968	0.915109
	4	0.860009	4	0.898561	0.926837	0.914524	0.922732	0.92357	0.937308	0.931136	0.930689	0.928768	0.939731	0.977817	0.976036	0.978199	0.97987	0.979563	0.976341	0.978134	0.978797	0.977224	0.976322
	5	0.432247	5	0.620624	0.683126	0.641108	0.687275	0.675342	0.719613	0.715751	0.863822	0.846175	0.909699	0.966527	0.968743	0.973999	0.977079	0.977143	0.976038	0.97275	0.972992	0.977205	0.96356
	6	0.828525	6	0.844842	0.901069	0.903557	0.911566	0.890115	0.920988	0.912431	0.933357	0.921562	0.949034	0.983247	0.982689	0.984784	0.985362	0.985412	0.985023	0.985854	0.985803	0.984731	0.981072
	7	0.64557	7	0.752035	0.845114	0.721943	0.842233	0.81694	0.85358	0.847267	0.873473	0.873044	0.85745	0.969456	0.969092	0.972065	0.972184	0.973118	0.969819	0.973103	0.972591	0.97192	0.959414
	8	0.850959	8	0.887673	0.929051	0.88722	0.918252	0.912665	0.928132	0.929259	0.937088	0.926251	0.936459	0.981335	0.979703	0.982527	0.983643	0.982789	0.982634	0.983577	0.98385	0.982897	0.979113
	9	1	9	0.853562	0.887885	0.889871	0.921418	0.928811	0.941891	0.939558	0.937473	0.949305	0.945571	0.977922	0.977647	0.979088	0.979572	0.978962	0.978295	0.979085	0.979437	0.979379	0.97824
	10	0.786576	10	0.865093	0.884704	0.896973	0.869929	0.900648	0.904062	0.898087	0.910051	0.923024	0.929019	0.953588	0.951708	0.95546	0.955781	0.956851	0.954481	0.956942	0.956697	0.956573	0.952537
